# Supplementary material for: Insights into the Antimicrobial, Antioxidant, Anti-SARS-CoV-2 and Cytotoxic Activities of Pistacia lentiscus Bark and Phytochemical Profile; In Silico and In Vitro Study
Source: Antioxidants (Basel). 2022 May 9;11(5):930. doi: 10.3390/antiox11050930 (PMC9138067; doi:10.3390/antiox11050930)
Supplement: Supplementary file 1 [file antioxidants-11-00930-s001.zip]

Archive with 1 entries (1 files):
- antioxidants-1703312-supplementary.pdf
